# Supplementary material for: HLTF disrupts Cas9-DNA post-cleavage complexes to allow DNA break processing
Source: Nat Commun. 2024 Jul 10;15:5789. doi: 10.1038/s41467-024-50080-y (PMC11237066; doi:10.1038/s41467-024-50080-y)
Supplement: Supplementary file 4 — Source Data [file 41467_2024_50080_MOESM4_ESM.xlsx]

## Sheet: Fig. 2c - graph
			SC	NC1	L	NC2
		Repeat 1	13.7538	14.73	100	32.7726
		Repeat 2	14.3248	10.479	100	22.6533
		Repeat 3	8.81811	10.8868	100	20.6732
		SC	supercoiled
		NC1	nicked circular 1
		L	linear
		NC2	nicked circular 2

## Sheet: Fig. 2f - graph
			Open end	Loop end
		Repeat 1	100	96.0499
		Repeat 2	100	90.4704
		Repeat 3	100	94.4589

## Sheet: Fig. 3a
		Left part of Fig. 3a													Right part of Fig. 3a
					Complete Fig. 3a

## Sheet: Supplementary Fig. 3a
														Right part of Extended Data Fig. 3a
	Left part of Extended Data Fig. 3a
		Complete Extended Data Fig. 3a

## Sheet: Fig. 4a
		Left part of Fig.4a
																	Right part of Fig.4a
				Complete Fig. 4a

## Sheet: Fig. 4a - graph
				NT	SM1		HLTF		ZB3		M8-9		HELQ		FANCJ		FACT
				0	2	20	2	20	2	20	2	20	2	20	2	20	2	20
	Left		Repeat 1	1	1.00668	1.52186	19.0297	23.1693	1.4609	0.764662	0.825907	0.793573	0.712435	0.573954	0.454742	0.467733	0.349583	0.387884
			Repeat 2	1	1.43294	1.80952	15.5945	23.9429	1.07432	0.558927	0.445866	0.50471	0.553505	0.483023	0.434228	0.461337	0.412541	0.402492
				NT	BLM		WRN		RECQ5		PIF1		FBH1		RAD54
				0	2	20	2	20	2	20	2	20	2	20	2	20
	Right		Repeat 1	1	0.958982	0.718029	0.821001	0.884162	0.914231	0.929896	0.808488	0.800345	0.740187	1.04354	0.89819	1.04829
			Repeat 2	1	0.84955	0.746906	1.03147	1.43083	1.2905	1.21371	1.1443	1.12643	0.964273	1.36861	1.03214	1.01743
			NT	No translocase
			SM1	SMARCAL1
			ZB3	ZRANB3
			M8-9	phosphorylated MCM8-MCM9 together with HROB
			FACT	hSpt16-SSRP1

## Sheet: Fig. 4b - graph
		MRN	MRN	MRX	MRX
	Time	30 min	1h	30 min	1h
	Repeat 1	26.5091	52.0809	53.0082	100
	Repeat 2	28.6844	62.5817	43.9866	100
	Repeat 3	31.4758	43.2796	61.9311	100
	Repeat 4	26.0228	52.5286	47.2842	100

## Sheet: Fig. 4c - graph
				HLTF (nM)	Repeat 1	Repeat 2	Repeat 3	Repeat 4
				2	73.4414	62.3164	51.1443	49.8272
				20	96.8819	97.7339	91.1131	91.5966
				200	98.4163	98.0435	94.315	96.5752

## Sheet: Fig. 4e - graph
			NHEJ	HLTF	Repeat 1	Repeat 2	Repeat 3	Repeat 4
		EcoRV	-	-	0	0	0	0
		EcoRV	+	-	34.4958	45.4132	35.9856	36.3909
		EcoRV	+	+	43.7817	43.7032	37.3599	38.45
		Cas9	-	-	0	0	0	0
		Cas9	+	-	0.775232	2.3289	5.34205	4.20995
		Cas9	+	+	17.5927	16.1789	20.9744	16.5078

## Sheet: 5g - graph
					WT				No ATP
				HLTF (nM)	Repeat 1	Repeat 2	Repeat 3		Repeat 1	Repeat 2	Repeat 3
				0	19.852	20.1291	23.3876		19.8777	20.3845	23.7045
				0.2	31.9912	26.4459	36.6369		20.1434	18.9417	24.4025
				0.6	53.8452	46.7226	64.2145		21.3206	18.2393	23.9667
				2	91.6626	80.0207	95.5512		21.468	18.7918	24.7822
				6	95.2062	95.9642	92.9453		20.6929	19.3398	24.8481
				20	95.3851	99.6156	93.4669		20.9979	18.2674	25.2654

[truncated: 44 more sheets: 5c - graph, 5e - graph, 5f - graph, Supplementary Fig. 4a, Supplementary Fig. 4a - graph, Supplementary Fig. 4b, Supplementary Fig. 4c, Supplementary Fig. 4d, Supplementary Fig. 4d - graph, Supplementary Fig. 4e, Supplementary Fig. 4f, Supplementary Fig. 4f - graph, Supplementary Fig. 4g, Supplementary Fig. 4h, Supplementary Fig. 4i - graph, Supplementary Fig. 5a, Supplementary Fig. 5b, Supplementary Fig. 5f - graph 1, Supplementary Fig. 5f - graph 2, Supplementary Fig. 5f - graph 3 …]
